# Supplementary material for: Quality improvement interventions to prevent late-onset sepsis in premature infants: a systematic review and meta-analysis
Source: PeerJ. 2026 Jan 2;14:e20530. doi: 10.7717/peerj.20530 (PMC12767489; doi:10.7717/peerj.20530)
Supplement: Supplemental Information 10 — Events of late-onset sepsis pre- and post-QI. [file peerj-14-20530-s010.xlsx]

## Sheet: Sheet1
Authors	Population	event before QI	total (bed days) before QI	event after QI	total after QI		Authors	Country/region	center	size
Almeida 2017	BW <1500 g	74	172	38	176		Almeida 2017	Portugal	single	348
Aly 2005	BW <2500 g	43	169	8	367		Aly 2005	USA	single	536
Andersen 2005	BW <1500 g	19	89	8	85		Andersen 2005	Australia	single	174
Batthula 2021	BW <1500 g	12	33	12	51		Batthula 2021	India	single	84
Bi 2022	BW <1500 g	89	270	105	480		Bi 2022	China	multi	750
Bowen 2017	GA <29 weeks	90	362	44	357		Bowen 2017	Australia	multi	719
Davis 2016	BW <1500 g	145	379	71	378		Davis 2016	UK	single	757
Horbar 2001	BW <1500 g	196	745	161	772		Horbar 2001	USA	multi	1517
Lee 2009	GA <33 weeks	195	769	41	236		Lee 2009	Canada	multi	1005
Lee 2015	GA <33 weeks	32	154	25	191		Lee 2015	Canada	multi	345
Morris 2015	GA <29 weeks	24	61	31	161		Morris 2015	USA	single	222
Mwananyanda 2019	BW < 2.5kg	127	402	91	855		Mwananyanda 2019	Zambia	single	60
Mwananyanda 2019	BW <1000 g	4	12	9	48
Mwananyanda 2019	BW <1500 g	56	153	44	339
Payne 2010	BW <1500 g	228	1266	216	1439		Payne 2010	USA	multi	2705
Payne 2012	BW <1500 g	553	2017	237	1453		Payne 2012	USA	multi	3470
Peleg 2019	GA <29 weeks	24	49	11	48		Peleg 2019	Israel	single	385
Peleg 2019	GA <33 weeks	34	192	20	193		Peleg 2019	Israel	single	385
Rakshit 2023	mean GA <32 weeks	89	119	129	344		Rakshit 2023	India	single	463
Salm 2016	BW <1500 g	755	3028	295	1528		Salm 2016	Germany	multi	4556
Shah 2019	GA 22 to 29 weeks	364	1546	317	1478		Shah 2019	Canada	multi	3024
Shin 2024	BW <1500 g	23	90	11	105		Shin 2024	Korea	multi	195
Sinha 2016	GA <32 weeks	92	152	20	157		Sinha 2016	UK	single	309
Wicker 2011	BW <1500 g	126	334	69	303		Wicker 2011	USA	single	637
Wirtschafter2011	BW <1500 g	820	4512	1224	7733		Wirtschafter2011	USA	multi	12245

## Sheet: BW<1500g or GA<33w
BW<1500g/GA<33w
study	postLOS	post_non-LOS	preLOS	pre_non-LOS
Horbar 2001	161	611	196	549	2001
Andersen 2005	8	77	19	70	2005
Lee 2009	41	195	195	574	2009
Payne 2010	216	1223	228	1038	2010
Wicker 2011	69	234	126	208	2011
Wirtschafter2011	1224	6509	820	3692	2011
Payne 2012	237	1216	553	1464	2012
Lee 2015	25	166	32	122	2015
Davis 2016	71	307	145	234	2016
Salm 2016	295	1233	755	2273	2016
Sinha 2016	20	137	92	60	2016
Almeida 2017	38	138	74	98	2017
Mwananyanda 2019	44	295	56	97	2019
Peleg 2019	20	173	34	158	2019
Batthula 2021	12	39	12	21	2021
Bi 2022	105	375	89	181	2022
Rakshit 2023	129	215	89	30	2023
Shin 2024	11	94	23	67	2024

## Sheet: BW<1000g or GA<29w
BW<1000g/GA<29w
Study	post-QI		pre-QI
	Events	Total	Events	Total
Morris 2015	31	130	24	37
Bowen 2017	44	313	90	272
Mwananyanda 2019	9	39	4	8
Peleg 2019	11	37	24	25
Shah 2019	317	1161	364	1182

## Sheet: Preterm
Study	LOSdefinition	timewindow	Population	Popul	postLOS	post_non-LOS	preLOS	pre_non-LOS	year	country	cen	size	year2015	center	size500	quality	quality13
Almeida 2017	>72 h	2	BW <1500 g	2	38	138	74	98	2017	Portugal	single	348	2	1	1	14	1
Aly 2005	na	3	BW <2500 g	3	8	359	43	126	2005	USA	single	536	1	1	2	14	1
Andersen 2005	>48 h	1	BW <1500 g	2	8	77	19	70	2005	Australia	single	174	1	1	1	10	2
Batthula 2021	>72 h	2	BW <1500 g	2	12	39	12	21	2021	India	single	84	2	1	1	15	1
Bi 2022	>72 h	2	BW <1500 g	2	105	375	89	181	2022	China	multi	750	2	2	2	16	1
Bowen 2017	na	3	GA <29 weeks	1	44	313	90	272	2017	Australia	multi	719	2	2	2	15	1
Davis 2016	>48 h	1	BW <1500 g	2	71	307	145	234	2016	UK	single	757	2	1	2	11	2
Horbar 2001	>72 h	2	BW <1500 g	2	161	611	196	549	2001	USA	multi	1517	1	2	2	13	1
Lee 2009	>48 h	1	GA <33 weeks	2	41	195	195	574	2009	Canada	multi	1005	1	2	2	14	1
Lee 2015	>48 h	1	GA <33 weeks	2	25	166	32	122	2015	Canada	multi	345	1	2	1	14	1
Morris 2015	na	3	GA <29 weeks	1	31	130	24	37	2015	USA	single	222	1	1	1	16	1
Mwananyanda 2019	>72 h	2	BW <1000 g	1	9	39	4	8	2019	Zambia	single	60	2	1	2	11	2
Mwananyanda 2019	>72 h	2	BW <1500 g	2	44	295	56	97	2019	Zambia	single	492	2	1	2	11	2
Mwananyanda 2019	>72 h	2	BW <2500 g	3	91	764	127	275	2019	Zambia	single	1257	2	1	2	11	2
Payne 2010	>72 h	2	BW <1500 g	2	216	1223	228	1038	2010	USA	multi	2705	1	2	2	15	1
Payne 2012	>72 h	2	BW <1500 g	2	237	1216	553	1464	2012	USA	multi	3470	1	2	2	16	1
Peleg 2019	na	3	GA <29 weeks	1	11	37	24	25	2019	Israel	single	97	2	1	1	12	2
Peleg 2019	na	3	GA <33 weeks	2	20	173	34	158	2019	Israel	single	385	2	1	1	12	2
Rakshit 2023	>72 h	2	mean GA <32 weeks	2	129	215	89	30	2023	India	single	463	2	1	1	13	1
Salm 2016	na	3	BW <1500 g	2	295	1233	755	2273	2016	Germany	multi	4556	2	2	2	10	2
Shah 2019	>48 h	1	GA <29 weeks	1	317	1161	364	1182	2019	Canada	multi	3024	2	2	2	14	1
Shin 2024	>10 days	2	BW <1500 g	2	11	94	23	67	2024	Korea	multi	195	2	2	1	12	2
Sinha 2016	>48 h	1	GA <32 weeks	2	20	137	92	60	2016	UK	single	309	2	1	1	14	1
Wicker 2011	>72 h	2	BW <1500 g	2	69	234	126	208	2011	USA	single	637	1	1	2	12	2
Wirtschafter2011	>72 h	2	BW <1500 g	2	1224	6509	820	3692	2011	USA	multi	12245	1	2	2	12	2
